# Supplementary material for: Metaviromic Characterization of Betaflexivirus Populations Associated with a Vitis cultivar Collection in South Africa
Source: Viruses. 2023 Jun 29;15(7):1474. doi: 10.3390/v15071474 (PMC10385141; doi:10.3390/v15071474)
Supplement: Supplementary file 1 [file viruses-15-01474-s001.zip]

Archive with 18 entries (18 files):
- Figure S1.pdf
- Figure S10.pdf
- Figure S11.pdf
- Figure S12.pdf
- Figure S13.pdf
- Figure S14.pdf
- Figure S15.pdf
- Figure S16.pdf
- Figure S2.pdf
- Figure S3.pdf
- Figure S4.pdf
- Figure S5.pdf
- Figure S6.pdf
- Figure S7.pdf
- Figure S8.pdf
- Figure S9.pdf
- Table S1.xlsx
- Table S2.xlsx
