# Supplementary material for: Metaviromic Characterization of Betaflexivirus Populations Associated with a Vitis cultivar Collection in South Africa
Source: Viruses. 2023 Jun 29;15(7):1474. doi: 10.3390/v15071474 (PMC10385141; doi:10.3390/v15071474)
Supplement: Supplementary file 1 [file viruses-15-01474-s001.zip › Table S1.xlsx]

## Sheet: Sheet1
Table S1: Sample information, number of reads, BioSample number for each sequencing dataset, as well as the GenBank number for each viral genome.
Plot position	Species	Cultivar	Number of replicates	Number of reads	Number of reads after trim	NCBI BioSample accession	GRSPaV	GVA	GVB	GVE	GVF	GVH	GVI	GVM
01-02	V. berlandieri	n/a	1	2813266	2634514	SAMN14644434	-	-	-	-	-	-	-	-
01-03	V. candicans	n/a	4	3501400	3235989	SAMN14644435	ON791685; ON791686	-	-	-	-	-	-	-
01-04	V. champinii	n/a	4	3821494	3547549	SAMN14644436	-	-	-	-	-	-	-	OR032570
01-05	V. cinerea	n/a	2	5964718	5331242	SAMN14644437	-	-	-	-	-	-	-	-
01-06	V. cordifolia	n/a	3	5075924	4752216	SAMN14644438	ON791687	-	-	-	-	-	-	-
01-07	V. x doaniana	n/a	1	2940884	2728862	SAMN14644439	-	-	-	-	-	-	-	-
01-11	V. berlandieri x rupestris	99	3	2982852	2802624	SAMN14644644	ON791688	-	-	-	-	-	-	-
01-13	V. solonis	n/a	1	3287862	3020621	SAMN14644440	-	-	-	-	-	-	-	-
02-01	V. flexuisa	n/a	2	3522076	3161032	SAMN14644441	ON791689	-	MW309552	MW309637	-	-	-	-
02-03	V. bourquiniana	n/a	4	2110170	2005549	SAMN14644645	ON791690	-	-	-	-	-	-	-
02-05	V. caribaea	n/a	3	5142058	4542490	SAMN14644442	-	-	-	-	-	-	-	-
02-08	V. riparia	n/a	3	1583778	1475291	SAMN14644443	-	-	-	-	-	OR031855	-	-
02-09	V. shutteworthii	n/a	2	4111896	3787461	SAMN14644444	-	-	MW309553	-	-	OR031856	-	-
02-10	V. aestivalis ssp.smalliana	n/a	2	4520986	4092700	SAMN14644445	ON791691	-	-	-	-	-	-	-
02-11	V. aestivalis	n/a	3	2436020	2335545	SAMN14644628	-	-	-	-	-	-	-	-	-
03-01	V. vinifera	Abdjouch	5	5072724	4741186	SAMN14644446	ON791692	-	-	-	-	-	-	-
03-03	V. vinifera	Affenthaler	4	7009532	6123101	SAMN14644447	ON791693	OR031923	-	MW309638	-	OR031857	-	-
03-04	Hybrid	Agawam	2	7558530	6985797	SAMN14644448	-	MW309530	-	-	-	-	-	-
03-05	V. vinifera	Agostenga	4	2425846	2239888	SAMN14644629	ON791694	-	-	-	-	-	OQ999894	-
03-06	V. vinifera	Aigiorgitiko	3	7480436	6895217	SAMN14644449	ON791695	-	-	-	-	-	-	-
03-12	V. vinifera	Albanello	4	4676072	4273154	SAMN14644450	-	-	MW309554	-	-	OR031858	-	-
03-13	V. vinifera	Alden	5	3440850	3332538	SAMN14644630	-	-	MW309555; MW309556	MW309639	-	-	-	-
03-14	V. vinifera	Aleatico nero	3	3904732	3519713	SAMN14644451	-	-	-	-	-	-	-	-
03-15	V. vinifera	Alicante bouchet	3	5068296	4532933	SAMN14644452	-	OR031924	MW309557; OQ999891	-	-	OR031859	-	OQ923232
04-01	V. vinifera	Assyrtiko	4	5043054	4676700	SAMN14644453	ON791696; ON791697	-	-	-	-	OR031860	OQ999895	-
04-05	V. vinifera	Aramon blanc	5	5924828	5454948	SAMN14644454	ON791698	OR031929	-	-	-	OR031861	MW309710	-
04-08	V. vinifera	Anglianico	4	6354634	5906801	SAMN14644455	ON791699	-	-	-	-	OR031862	-	-
04-13	V. vinifera	Alphonse Lavallee	5	5767148	5215953	SAMN14644456	-	-	-	-	-	OR031863	-	-
04-15	V. vinifera	Aligote	5	2901074	2679719	SAMN14644631	ON791700; ON791701	-	-	MW309640	-	MW309672	-	-
05-02	V. vinifera	Azal branco	1	5689402	5171500	SAMN14644457	ON791702	-	MW309558	-	-	OR031864	-	-
05-03	V. vinifera	Azal tinto	3	7405812	6785861	SAMN14644458	ON791703	-	MW309559; MW309560	-	-	OR031865	OQ999896	-
05-04	V. vinifera	Bacchus	2	4707894	4339581	SAMN14644459	-	OR031931	MW309561; MW309562	-	-	-	OQ999897	-
05-05	V. vinifera	Barbarossa	2	3676662	3440724	SAMN14644460	ON791704	-	MW309563	-	-	-	-	-
05-06	V. vinifera	Barbera	5	4099642	3905115	SAMN14644646	ON791705	-	MW309564	-	-	-	MW309711	-
05-08	V. vinifera	Baroque	5	4330152	4158264	SAMN14644647	ON791706	-	MW309565; MW309566	-	-	MW309673	OQ999898	-
05-09	V. vinifera	Barrocal	4	3502344	3296233	SAMN14644648	-	-	-	-	-	MW309674	-	-
05-10	V. vinifera	Bastardo de Castello	4	5352598	4919529	SAMN14644461	-	-	-	MW309641	-	-	-	-
05-11	V. vinifera	Beauty seedless	5	2661790	2429115	SAMN14644462	-	-	MW309567	-	-	OR031866	-	-
05-14	V. vinifera	Black Hamburg	3	6700362	5964759	SAMN14644463	ON791707	-	MW309568; MW309569	MW309642	-	OR031867	-	-
05-15	V. vinifera	Black Monukka	4	3170424	2935276	SAMN14644464	-	-	MW309570	MW309643	-	-	-	-
06-03	V. vinifera	Bouririsquou	2	5512206	5083601	SAMN14644465	-	-	MW309571; MW309572	-	-	OR031868	-	-
06-04	V. vinifera	Bourboulenc	5	4876450	4690821	SAMN14644466	OP169789; OP169790; OP169791	-	OQ999890	-	-	OR031869	-	-
06-06	V. vinifera	Boal	3	3027342	2874443	SAMN14644467	OP169792	-	OQ999889	-	-	-	-	-
06-07	V. vinifera	Blush Seedless	4	4243496	4043861	SAMN14644468	-	-	-	-	-	-	-	-
06-08	V. vinifera	Blauer Limberger	4	3758232	3560353	SAMN14644642	ON791708	MW309531	-	-	MW309667	OR031870	MW309712	-
06-09	V. vinifera	Blauer Kadarka	4	7907466	7257047	SAMN14644469	OP169793	-	OQ999887	-	-	-	-	-
06-11	V. vinifera	Gros Maroc	5	5151550	4959371	SAMN14644470	-	-	-	-	-	-	-	-
06-13	V. vinifera	Black Prince	5	6386854	6050701	SAMN14644471	-	-	OQ999888	-	-	OR031871	-	-
07-02	V. vinifera	Bukettraube	3	6603838	6264217	SAMN14644472	-	OR031918	OQ999893	-	-	OR031872	-	-
07-05	V. vinifera	Cabernet Franc	5	4275664	4008385	SAMN14644473	-	-	-	-	-	OR031873	OQ999899	-
07-06	V. vinifera	Cabernet Sauvignon	1	6189412	5658663	SAMN14644474	-	-	-	-	-	-	-	-
07-12	V. vinifera	Canner	5	4627650	4427286	SAMN14644475	-	-	-	-	-	-	-	-
07-14	V. vinifera	Carignan noir	4	1645536	1550954	SAMN14644632	ON791709; ON791710	-	-	-	-	OR031874	-	-
07-15	V. vinifera	Cataratto	2	4987340	4677874	SAMN14644649	-	MW309532	MW309573	MW309644	-	MW309676	-	MW309675
08-01	V. vinifera	Chenin blanc	1	4164188	3954874	SAMN14644476	-	-	-	-	-	-	-	-
08-02	V. vinifera	Chenel	5	5589040	5185516	SAMN14644477	-	-	OQ999892	-	-	-	-	-
08-08	V. vinifera	Chasselas Blanc	4	6463942	6188145	SAMN14644478	ON791711	-	-	-	-	-	-	-
08-09	V. vinifera	Chardonnay	3	12326838	11363736	SAMN14644479	ON791712; ON791713	-	-	MW309645	-	OR031875	-	-
09-01	V. vinifera	Chefron Septemberski	3	5043458	4749556	SAMN14644480	OP169794; OP169795; OP169796	-	-	-	-	-	-	-
09-02	V. vinifera	Cinsault Blanc	4	6256730	5930682	SAMN14644481	ON791714	-	-	-	-	-	-	-
09-03	V. vinifera	Cinsault Gris	4	3629234	3419786	SAMN14644482	-	-	-	-	-	-	-	-
09-04	V. vinifera	Cinsault Noir	3	4915518	4614103	SAMN14644483	-	-	-	-	-	OR031876	-	-
09-05	V. vinifera	Clairette blanche	4	3943230	3741537	SAMN14644484	-	-	-	-	-	-	-	-
09-06	V. vinifera	Clairette Egreneuse (Graisse)	1	6053040	5713630	SAMN14644485	ON791715	MW309533	-	-	-	OR031877	-	-
09-10	V. vinifera	Colombano	3	6841640	6476195	SAMN14644486	-	-	-	-	-	OR031878	-	-
09-11	V. vinifera	Colombard	5	7476402	7149914	SAMN14644487	-	-	-	MW309646	-	OR031879	-	-
09-13	V. labrusca	Concord	4	2285692	2114935	SAMN14644488	-	-	-	-	-	OR031880	-	-
10-04	V. vinifera	Crouchen blanc	4	4798346	4582363	SAMN14644489	ON791716	-	-	MW309648	-	-	-	-
10-06	V. vinifera	Cornifesto	4	5021866	4755068	SAMN14644490	-	MW309534	-	-	-	-	-	-
10-07	V. vinifera	Cornichon violet	3	7172906	6835349	SAMN14644491	-	-	-	MW309649	-	OR031881	-	-
10-13	V. vinifera	Zante Corinthe	3	4463660	4274682	SAMN14644492	-	-	-	-	-	OR031882	-	-
10-15	V. vinifera	Cape corinth	4	5142138	4899827	SAMN14644493	-	OR031928	MW309574	-	-	OR031883	-	-
11-02	V. vinifera	Dauphine	4	4577382	4326209	SAMN14644494	-	-	-	-	-	OR031884	-	-
11-03	V. vinifera	David	4	5526468	5156583	SAMN14644495	OP169797; OP169798	OR031926	-	MW309650	-	OR031885	-	-
11-05	V. vinifera	Delight	3	4442380	4232817	SAMN14644650	-	OR031919; OR031920		MW309651	-	-	-	-
11-09	V. vinifera	Djovozani	5	5551238	5202655	SAMN14644496	-	-	-	-	-	-	-	-
11-12	V. vinifera	Donhepski_Muscat	5	5020718	4739526	SAMN14644651	ON791717; ON791718; ON791719; ON791720	-	-	-	-	-	-	-
11-14	V. vinifera	Donzillinho do Castello	3	6787272	6382051	SAMN14644497	ON791721	-	MW309575	-	-	-	-	OQ923233
11-15	V. vinifera	Donzillinho do Galego	5	3369240	3233328	SAMN14644498	ON791722	-	MW309576	-	-	-	-	-
12-02	V. vinifera	Fernao Pires	5	5438516	5139149	SAMN14644499	ON791723	OR031921	-	-	-	OR031886	-	-
12-04	V. vinifera	Farbtraube	3	3747842	3566184	SAMN14644652	ON791724	-	-	-	-	-	-	-
12-06	V. vinifera	Faberrebe	3	2744406	2608208	SAMN14644500	ON791725; ON791726; ON791727	-	-	-	-	-	-	-
12-09	V. vinifera	Emerald Seedless	3	3071826	2828341	SAMN14644501	-	-	-	-	-	OR031887	-	-
12-10	V. vinifera	Emerald Riesling	4	9302424	8924017	SAMN14644502	-	-	-	-	-	OR031888	-	-
12-11	V. vinifera	Elbling	4	3266636	3111019	SAMN14644503	-	-	-	-	-	-	-	-
13-02	V. vinifera	Flame Seedless	4	1651846	1551511	SAMN14644504	-	-	-	-	-	-	-	-
13-08	V. vinifera	Folle blanche	5	3531934	3279542	SAMN14644505	-	-	MW309577	-	-	OR031889	-	-
13-13	V. vinifera	Freisa	5	1533608	1356656	SAMN14644506	-	-	-	-	-	-	-	-
13-14	V. vinifera	Furmint	4	3104018	2963846	SAMN14644507	-	-	MW309578	-	-	-	-	-
14-02	V. vinifera	Goyura	3	3225248	3053945	SAMN14644508	ON791728; ON791729	-	-	-	-	-	-	-
14-07	V. vinifera	Gobernador Benegas	4	3225448	3075941	SAMN14644653	-	-	MW309579	-	-	MW309677	-	-
14-10	V. vinifera	Gewurztraminer	4	3380982	3097700	SAMN14644509	-	-	-	-	-	OR031890	-	-
14-13	V. vinifera	Gamay Noir	3	3924504	3714611	SAMN14644510	-	OR031930	MW309580	MW309652	-	OR031891	-	-
14-14	V. vinifera	Gamay Hatif des Vosges	2	2853990	2693223	SAMN14644654	ON791730	-	MW309581	-	MW309668	MW309678	-	-
14-15	V. vinifera	Gamay Beaujolais	3	1840056	1709586	SAMN14644511	-	-	-	-	-	-	-	-
15-01	V. vinifera	Graciano	3	2787308	2574312	SAMN14644655	OP169799	-	MW309582; MW309583	-	-	MW309679	-	-
15-03	V. vinifera	Greccanico (Garganega)	5	4244730	3962144	SAMN14644512	ON791731	-	-	-	-	-	-	-
15-04	V. vinifera	Grenache Blanc	2	4281644	4024049	SAMN14644513	-	-	-	-	-	-	-	-
15-05	V. vinifera	Grenache Noir	5	1912042	1785521	SAMN14644514	-	-	-	-	-	OR031892	-	-
15-06	V. vinifera	Grignolino	5	2059216	1934220	SAMN14644633	-	-	-	-	-	-	-	-
15-07	V. vinifera	Grillo	5	2999416	2762310	SAMN14644515	OP169800	-	MW309584	-	-	OR031893	-	-
15-10	V. vinifera	Gruner Veltliner	5	5226988	4871248	SAMN14644516	ON791732; ON791733	-	MW309585; MW309586	-	-	OR031894	-	-
15-13	V. vinifera	Harslevelu	4	2403498	2270285	SAMN14644517	ON791734	-	-	-	-	-	-	-
15-14	V. vinifera	Hebron	3	4374488	4130695	SAMN14644656	ON791735	-	MW309587	MW309653	-	-	-	-
16-06	V. vinifera	Insolia Bianca	3	2515810	2398877	SAMN14644519	-	-	-	-	-	-	-	-
16-09	V. vinifera	Huxelrebe	4	3660438	3484636	SAMN14644657	ON791736	-	MW309588	MW309654	-	-	-	-
16-15	V. vinifera	Heroldrebe	2	3646016	3406319	SAMN14644520	-	-	-	MW309655	-	-	-	-
17-07	V. vinifera	Kadarka	2	1833476	1804716	SAMN14644658	-	MW309535	MW309589	MW309656	-	-	-	-
17-09	V. vinifera	Kandari	2	3237330	3039204	SAMN14644521	-	-	MW309590	-	-	OR031895	-	-
17-11	V. vinifera	Kerner	4	6571276	6177020	SAMN14644522	ON791737; ON791738	-	MW309591	-	-	OR031896	-	-
18-01	V. vinifera	Lindley	3	7361360	6955560	SAMN14644523	ON791739	-	-	-	-	-	-	-
18-02	V. vinifera	Limberger	3	8221618	7768574	SAMN14644524	ON791740	MW309536	-	-	-	MW309680	-	-
18-06	V. vinifera	Liatiko	4	8639892	8166738	SAMN14644525	OP169801	-	-	-	-	-	-	-
18-09	V. vinifera	Lambrusco	5	4439646	4177324	SAMN14644526	-	-	MW309592; MW309593	-	-	OR031897	-	-
18-11	V. vinifera	Lagrein	5	5445752	4957469	SAMN14644527	ON791741	-	-	MW309657	-	OR031898	-	-
19-04	V. vinifera	Maccabeo	1	8381976	7768817	SAMN14644528	ON791742	-	-	-	-	-	-	-
19-09	V. vinifera	Madeleine Royale	4	1917260	1809880	SAMN14644529	-	-	-	-	-	OR031899	-	-
19-11	V. vinifera	Magdouski	3	2728550	2501269	SAMN14644530	ON791743	-	-	-	-	OR031900	-	-
19-13	V. vinifera	Malbec	4	3495850	3211334	SAMN14644531	-	-	-	-	-	OR031901	-	-
19-14	V. vinifera	Malvasia Bianca	5	4003190	3662310	SAMN14644532	-	-	MW309594	-	-	-	-	-
20-01	V. vinifera	Mavrodaphni	3	6018188	5375936	SAMN14644533	ON791744; ON791745; ON791746	-	-	-	-	-	-	-
20-04	V. vinifera	Mourvedre	1	4833924	4480810	SAMN14644534	ON791747	MW309537; MW309538	MW309595	-	-	-	-	-
20-05	V. vinifera	Marsanne	5	3790422	3465192	SAMN14644535	ON791748	-	MW309596	-	-	-	-	-
20-09	V. vinifera	Moreto	1	2859942	2591521	SAMN14644536	-	-	-	-	-	-	-	-
20-12	V. vinifera	Mansenc blanc	1	3457956	3069624	SAMN14644537	ON791749; ON791750	OR031922	-	-	-	OR031902	-	-
21-01	V. vinifera	Mavro Nouassis	2	5870578	5006684	SAMN14644538	ON791751	-	-	-	-	-	-	-
21-03	V. vinifera	Mazuelo nero	3	3535522	3203170	SAMN14644539	OP169802	OR031927	MW309597; MW309598	-	-	-	-	-
21-05	V. vinifera	Merlot	2	939236	918017	SAMN14644659	ON791752	-	MW309599	-	-	MW309681	-	-
21-06	V. vinifera	Merseguera	4	3871562	3520279	SAMN14644540	-	-	-	-	-	-	-	OQ923234
21-10	V. vinifera	Mondeuse Noire	3	4978260	4416224	SAMN14644541	ON791753	OR031925	MW309600	-	-	-	-	-
21-11	V. vinifera	Montepulciano	5	4254096	3941326	SAMN14644542	ON791754	-	MW309601	-	-	OR031903	-	-
21-13	V. vinifera	Morio Muscat	5	3684610	3304286	SAMN14644543	-	-	-	-	-	OR031904	-	-
21-14	V. vinifera	Moscatel Negro	2	3802674	3453075	SAMN14644544	ON791755	-	MW309602	-	-	OR031905	-	-
23-01	V. vinifera	Muscat d' Alexandrie blanc	5	1744398	1699158	SAMN14644545	-	MW309540	MW309603	-	-	-	-	-
22-03	V. vinifera	Muscat d' Alexandrie blanc (Pear berry)	2	2487162	2268136	SAMN14644546	-	-	-	-	-	-	-	-
22-04	V. vinifera	Red Muscadel	5	4270220	3776967	SAMN14644547	ON791756	-	-	-	-	-	-	-
22-05	V. vinifera	Muscat de Frontignan rouge	5	3558668	3156078	SAMN14644548	-	-	-	-	-	-	-	-
22-06	V. vinifera	Muscat blanc	3	2482726	2281709	SAMN14644549	-	-	MW309604	-	-	-	-	-
22-10	V. vinifera	Muscadelle	4	5586846	5057482	SAMN14644550	ON791757	-	MW309605; MW309606	-	MW309669	OR031906	-	-
22-12	V. vinifera	Muller Thurgau	3	4279150	3907471	SAMN14644551	-	-	MW309607	-	-	MW309682	-	-
22-14	V. vinifera	Mourisco Tinto	2	2049644	1914506	SAMN14644552	-	-	MW309608	-	-	-	-	-
22-15	V. vinifera	Mourisco de Semente		4784892	4315865	SAMN14644660	-	MW309539	-	-	-	-	-	-
23-12	V. vinifera	Muscat Ottonel	4	2835118	2608751	SAMN14644553	-	-	-	-	-	OR031907	-	-
23-15	V. vinifera	Muscat St Laurent	5	2439946	2283745	SAMN14644661	-	MW309541	MW309609	MW309658	-	MW309683	-	OQ923235
24-03	V. vinifera	Nebbiolo	5	5508640	5059120	SAMN14644554	-	-	-	-	-	-	-	-
24-05	V. vinifera	Negro Veritas	4	5344078	5218559	SAMN14644662	-	-	-	-	-	-	-	-
24-10	V. vinifera	Noir Hatiff de Marseilles	3	5699036	5136748	SAMN14644555	ON791758	-	-	-	MW309670	-	-	-
24-15	V. vinifera	Optenhorst	2	4616436	4293737	SAMN14644556	-	-	-	-	-	-	-	MW309684
25-01	V. vinifera	Palomino	3	6549578	6044233	SAMN14644557	ON791759	-	MW309610	-	-	-	-	-
25-04	V. vinifera	Perquita		3637528	3314448	SAMN14644558	-	-	-	-	-	OR031908	-	-
25-05	V. vinifera	Pedro_Ximinez	3	1434268	1289280	SAMN14644634	-	-	-	-	-	-	-	-
25-09	V. vinifera	Poulsaid	1	4427288	4000095	SAMN14644559	ON791760; ON791761; ON791762	-	MW309611	MW309659	-	-	-	-
25-12	V. vinifera	Palomino de Jerez	5	4747698	4306370	SAMN14644560	-	-	MW309612	-	-	-	-	-
26-02	V. vinifera	Petit Sirah (Durif)	1	4260870	3954668	SAMN14644561	-	MW309542	-	-	-	-	-	-
26-03	V. vinifera	Picpeul (Folle blanche)	1	2946006	2812617	SAMN14644562	-	-	MW309613	-	-	-	-	-
26-07	V. vinifera	Pinor Noir	3	2225696	2132431	SAMN14644563	-	-	-	-	-	-	-	-
26-14	V. vinifera	Pontak	3	3030764	2896205	SAMN14644564	-	-	-	-	-	-	-	OQ923236
26-15	V. vinifera	Pontak (white juice)	4	3133066	2891677	SAMN14644565	ON791763	-	MW309614; MW309615	-	-	-	-	-
27-03	V. vinifera	Reichensteiner	3	2938970	2820282	SAMN14644566	-	-	-	-	-	OR031909	-	-
27-08	V. vinifera	Queen of the vineyard	5	3937856	3762551	SAMN14644567	-	-	-	-	-	OR031910	-	-
27-13	V. vinifera	Prosecco (Glera)	5	2609370	2474783	SAMN14644568	-	-	-	-	-	-	-	-
27-15	V. vinifera	Blauer Portugieser	1	2092160	1957671	SAMN14644569	-	-	-	-	-	-	-	-
28-07	V. vinifera	Roobernet	3	2624180	2416179	SAMN14644570	-	-	MW309616	-	-	-	-	-
28-10	V. vinifera	Rotberger	1	2329964	2217606	SAMN14644571	-	-	MW309617	MW309660	-	-	-	-
28-12	V. vinifera	Roter Zierfandler	4	3733766	3505570	SAMN14644572	-	-	MW309618; OR032416	-	-	-	-	-
28-13	V. vinifera	Rotgipfler	5	2433876	2277539	SAMN14644573	-	-	MW309619; MW309620	-	-	-	-	MW309685
28-14	V. vinifera	Rousanne blanc	4	2421548	2311476	SAMN14644574	ON791764	-	MW309621	-	-	-	-	MW309686
29-01	V. vinifera	Savagnin	4	4640108	4347584	SAMN14644575	-	-	-	-	-	MW309687	-	-
29-02	V. vinifera	Sauvignon blanc	3	6600084	6268265	SAMN14644576	-	-	-	-	-	MW309688	-	-
29-04	V. vinifera	Sangioveto Chiantigiani	5	3706924	3528175	SAMN14644577	ON791765	-	-	-	-	MW309689	-	-
29-05	V. vinifera	Sangiovese	4	1822016	1716655	SAMN14644578	-	-	-	-	-	-	-	-
29-10	V. vinifera	Ruby Cabernet	4	2510090	2373602	SAMN14644579	-	-	MW309622	-	-	-	-	-
29-12	V. vinifera	Royal Molenberg	5	3284516	3130186	SAMN14644580	-	-	-	-	-	-	-	-
30-01	V. vinifera	Savatiano	2	2541302	2426864	SAMN14644581	-	-	-	-	-	-	-	-
30-03	V. vinifera	Scheurebe	1	4273318	4070114	SAMN14644582	-	-	-	-	-	-	-	-
30-05	V. vinifera	Schonberger	4	3649504	3493357	SAMN14644583	ON791766; ON791767	-	MW309623	MW309661	-	MW309690	-	-
30-07	V. vinifera	Emperor Seedless	3	3618542	3401436	SAMN14644584	ON791768	-	-	-	-	MW309691	-	-
30-08	V. vinifera	Semillon	3	2563098	2438014	SAMN14644585	-	-	-	MW309662	-	-	-	-
31-02	V. vinifera	Shiraz	3	1906530	1820785	SAMN14644586	-	-	-	-	-	-	-	-
31-08	V. vinifera	Servan blanc	4	2953368	2824167	SAMN14644587	-	-	-	-	-	-	-	-
31-09	V. vinifera	Sercial de Madeira	5	1507490	1455490	SAMN14644588	-	-	-	-	-	-	-	-
31-11	V. vinifera	Seneca	5	3087142	2968019	SAMN14644589	-	-	-	MW309663	-	-	-	-
32-02	V. vinifera	Siegfriedrebe	2	2447202	2323406	SAMN14644590	-	-	MW309624	-	-	-	-	-
32-06	V. vinifera	Souzao	3	2199874	2066170	SAMN14644591	-	-	-	-	-	-	-	-
32-11	V. vinifera	Sultana (Thompson Seedless)	3	2287496	2181580	SAMN14644592	-	-	-	-	-	-	-	-
33-03	V. vinifera	Sylvaner	4	2760454	2639608	SAMN14644593	ON791769	-	-	-	-	-	-	-
33-05	V. vinifera	Tempranillo	1	7711102	7148768	SAMN14644643	-	-	-	-	-	OR031911	-	-
33-06	V. vinifera	Teoulier	4	3416530	3237017	SAMN14644594	ON791770	MW309543; MW309544	-	-	-	MW309692	-	-
33-07	V. vinifera	Teroldego	4	3685798	3522124	SAMN14644636	ON791771	MW309545	MW309625	-	-	-	-	-
33-08	V. vinifera	Terret blanc	4	2729006	2578827	SAMN14644595	-	-	-	-	-	-	-	-
33-10	V. vinifera	Tibouren	3	2612186	2452625	SAMN14644637	ON791772	-	MW309626	-	-	-	-	-
33-12	V. vinifera	Tinta Barroca	4	3072560	2893928	SAMN14644596	-	-	-	-	-	-	-	-
34-01	V. vinifera	Ugni Blanc	5	4432080	4076511	SAMN14644597	ON791773	-	-	-	-	-	-	-
34-05	V. vinifera	Tribotu Bianca	2	2297516	2184128	SAMN14644635	-	-	MW309627	-	-	-	-	-
34-10	V. vinifera	Tinta Roriz	2	3819524	3617048	SAMN14644598	-	-	MW309628	-	-	MW309693	-	-
34-11	V. vinifera	Tinta Francisca	4	4257712	4086790	SAMN14644638	-	-	MW309629	-	-	OR031912	-	-
34-12	V. vinifera	Tinta Cao	4	2438564	2288211	SAMN14644599	-	-	MW309630	-	-	-	-	-
35-02	V. vinifera	Valse Inzolia	2	3908950	3638809	SAMN14644600	-	-	MW309631	-	-	MW309694	-	-
35-05	V. vinifera	Verdelho	4	1637856	1534530	SAMN14644639	-	-	MW309632	-	-	OR031913	-	-
35-06	V. vinifera	Verdot	2	3536208	3295262	SAMN14644601	-	-	MW309633	-	-	-	-	-
35-08	V. vinifera	Vital	4	4358934	3933058	SAMN14644602	-	-	-	-	-	MW309695	-	-
35-09	V. vinifera	Viura	4	2971372	2802900	SAMN14644603	ON791774	-	-	-	-	OR031914	-	-
35-14	V. vinifera	Riesling	5	3238850	3035279	SAMN14644604	ON791775	-	-	MW309664	-	MW309696	-	-
35-15	V. vinifera	Weisser Vernatsch	3	4022576	3695465	SAMN14644605	ON791776	-	MW309634	-	-	MW309697	-	-
36-06	V. vinifera	Zinfandel	3	3511618	3338552	SAMN14644606	-	-	-	-	-	MW309699	-	MW309698
36-12	V. vinifera	Witberger	3	4452844	4104943	SAMN14644607	ON791777	-	-	-	-	MW309700	-	-
36-13	V. vinifera	Welschriesling	3	3257878	3093208	SAMN14644640	ON791778; ON791779; ON791780	-	-	-	-	MW309701	-	-
38-08	V. vinifera	Villard Blanc	5	5865752	5465954	SAMN14644608	ON791781; ON791782	-	-	-	-	-	-	-
38-10	V. vinifera	Kuhlmann 188-2 (Marechal Foch)	2	2169572	2037250	SAMN14644609	ON791783; ON791784	-	-	-	-	MW309702	-	-
43-01	V. vinifera	Muscat Seedless	2	2803706	2585452	SAMN14644610	-	-	-	-	-	-	-	-
44-02	V. vinifera	Katta Khurgan	2	3333778	3080934	SAMN14644611	ON791785	-	-	MW309665	-	MW309703	-	-
44-05	V. vinifera	White Sultana (Sugraone)	2	4166096	3896286	SAMN14644612	-	-	-	-	-	MW309704	-	-
45-01	V. vinifera	Touriga Nacional	3	4259952	3991045	SAMN14644613	ON791786	-	-	-	-	MW309705	-	-
45-02	V. vinifera	Zweigelt	3	3489476	3264763	SAMN14644614	OP169803; OP169804	-	-	-	-	OR031915	-	-
45-07	V. vinifera	Red Globe	2	5031444	4740135	SAMN14644615	ON791787	MW309546; MW309547	-	-	MW309671	-	-	-
46-12	V. vinifera	Samtrot	1	6068832	5564848	SAMN14644616	ON791788; ON791789	-	-	-	-	-	-	-
46-13	V. vinifera	St. Laurent	5	2999496	2813080	SAMN14644617	-	-	-	-	-	OR031916	-	-
47-01	V. vinifera	Deckrot	4	4185370	3956475	SAMN14644618	ON791790	-	-	-	-	MW309706	-	-
47-06	V. vinifera	Helfensteiner	2	2888822	2751287	SAMN14644619	-	-	-	-	-	-	-	-
48-03	V. vinifera	Auxerrois	1	3178036	3017567	SAMN14644641	OP169805; OP169788	-	MW309635	-	-	MW309707	-	-
48-09	V. vinifera	Tinta Amarela	1	3768508	3568428	SAMN14644620	ON791791	MW309548; MW309549	MW309636	-	-	-	-	-
50-05	V. vinifera	Tannat	2	4020248	3824907	SAMN14644621	ON791792	-	-	-	-	-	-	-
52-06	V. vinifera	Jurancon noir	1	4711484	4385708	SAMN14644622	ON791793	MW309550	-	-	-	-	-	-
53-02	V. vinifera	Michele Paliere	1	2630582	2407104	SAMN14644623	ON791794	-	-	-	-	OR031917	-	-
54-05	V. vinifera	Nedelcheff	2	5210958	4851898	SAMN14644624	ON791795; ON791796	-	-	-	-	-	-	-
54-06	V. vinifera	Poeloeske muskotaly	5	2103358	1981922	SAMN14644625	-	-	-	-	-	-	-	-
54-13	V. vinifera	Merzling	2	3246932	3146743	SAMN14644626	ON791797	-	-	MW309666	-	MW309708	-	-
55-01	V. vinifera	Staufer	3	2911478	2788481	SAMN14644627	-	MW309551	-	-	-	MW309709	-	-
55-02	V. vinifera	Phoenix	2	5020664	4773497	SAMN14644518	-	-	-	-	-	OR031917	-	-
				934919526	872021325
