# Supplementary material for: Metaviromic Characterization of Betaflexivirus Populations Associated with a Vitis cultivar Collection in South Africa
Source: Viruses. 2023 Jun 29;15(7):1474. doi: 10.3390/v15071474 (PMC10385141; doi:10.3390/v15071474)
Supplement: Supplementary file 1 [file viruses-15-01474-s001.zip › Table S2.xlsx]

## Sheet: list.comparison.results
Table S2: Numbers and identities of betaflexiviruses associated with cultivar accessions that had more than one betaflexivirus present
Accession	Cultivar	Number of replicates	Number of viruses present	Viruses present
06-08	Blauer Limberger	4	6	GRSPaV, GVA, GVF, GVH, GVI, GVL
07-15	Cataratto	2	6	GVA, GVB, GVE, GVH, GVM, GVL
23-15	Muscat St Laurent	5	6	GVA, GVB, GVE, GVH, GVM, GVL
03-15	Alicante bouchet	3	5	GVA, GVB, GVH, GVM, GVL
05-03	Azal tinto	3	5	GRSPaV, GVB, GVH, GVI, GVN
05-08	Baroque	5	5	GRSPaV, GVB, GVH, GVI, GVL
30-05	Schonberger	4	5	GRSPaV, GVB, GVE, GVH, GVL
03-03	Affenthaler	4	4	GRSPaV, GVA, GVE, GVH
04-05	Aramon blanc	5	4	GRSPaV, GVA, GVH, GVI
04-15	Aligote	5	4	GRSPaV, GVE, GVH, GVL
05-06	Barbera	5	4	GRSPaV, GVB, GVI, GVL
05-14	Black Hamburg	3	4	GRSPaV, GVB, GVE, GVH
06-04	Bourboulenc	5	4	GRSPaV, GVB, GVH, GVN
09-06	Clairette Egreneuse (Graisse)	1	4	GRSPaV, GVA, GVH, GVL
11-03	David	4	4	GRSPaV, GVA, GVE, GVH
11-05	Delight	3	4	GVA, GVE, GVF, GVL
12-02	Fernao Pires	5	4	GRSPaV, GVA, GVH, GVL
14-13	Gamay Noir	3	4	GVA, GVB, GVE, GVH
14-14	Gamay Hatif des Vosges	2	4	GRSPaV, GVB, GVF, GVH
15-07	Grillo	5	4	GRSPaV, GVB, GVH, GVL
15-10	Gruner Veltliner	5	4	GRSPaV, GVB, GVH, GVL
16-09	Huxelrebe	4	4	GRSPaV, GVB, GVE, GVL
17-07	Kadarka	2	4	GVA, GVB, GVE, GVL
17-11	Kerner	4	4	GRSPaV, GVB, GVH, GVL
20-12	Mansenc blanc	1	4	GRSPaV, GVA, GVH, GVL
21-03	Mazuelo nero	3	4	GRSPaV, GVA, GVB, GVL
21-05	Merlot	2	4	GRSPaV, GVB, GVH, GVL
21-14	Moscatel Negro	2	4	GRSPaV, GVB, GVH, GVL
22-10	Muscadelle	4	4	GRSPaV, GVB, GVF, GVH
25-01	Palomino	3	4	GRSPaV, GVB, GVL, GVN
25-09	Poulsaid	1	4	GRSPaV, GVB, GVE, GVL
33-07	Teroldego	4	4	GRSPaV, GVA, GVB, GVL
35-15	Weisser Vernatsch	3	4	GRSPaV, GVB, GVH, GVL
02-01	V. flexuisa	2	3	GRSPaV, GVB, GVE
02-09	V. shutteworthii	2	3	GVB, GVH, GVL
03-05	Agostenga	4	3	GRSPaV, GVI, GVL
04-01	Assyrtiko	4	3	GRSPaV, GVH, GVI
04-08	Anglianico	4	3	GRSPaV, GVH, GVL
05-02	Azal branco	1	3	GRSPaV, GVB, GVH
05-04	Bacchus	2	3	GVA, GVB, GVI
05-11	Beauty seedless	5	3	GVB, GVH, GVL
07-02	Bukettraube	3	3	GVA, GVB, GVH
07-14	Carignan noir	4	3	GRSPaV, GVH, GVL
08-09	Chardonnay	3	3	GRSPaV, GVE, GVH
09-04	Cinsault Noir	3	3	GVH, GVL, GVN
09-11	Colombard	5	3	GVE, GVH, GVL
09-13	Concord	4	3	GVE, GVH, GVL
10-04	Crouchen blanc	4	3	GRSPaV, GVE, GVN
10-07	Cornichon violet	3	3	GVE, GVH, GVL
10-15	Cape corinth	4	3	GVA, GVB, GVH
11-14	Donzillinho do Castello	3	3	GRSPaV, GVB, GVM
13-08	Folle blanche	5	3	GVB, GVH, GVL
15-01	Graciano	3	3	GRSPaV, GVB, GVH
15-14	Hebron	3	3	GRSPaV, GVB, GVE
17-09	Kandari	2	3	GVB, GVH, GVL
18-02	Limberger	3	3	GRSPaV, GVA, GVH
18-09	Lambrusco	5	3	GVB, GVH, GVL
18-11	Lagrein	5	3	GRSPaV, GVE, GVH
20-04	Mourvedre	1	3	GRSPaV, GVA, GVB
21-10	Mondeuse Noire	3	3	GRSPaV, GVA, GVB
21-11	Montepulciano	5	3	GRSPaV, GVB, GVH
23-01	Muscat d' Alexandrie blanc	5	3	GVA, GVB, GVL
24-10	Noir Hatiff de Marseilles	3	3	GRSPaV, GVF, GVL
28-10	Rotberger	1	3	GVB, GVE, GVL
28-13	Rotgipfler	5	3	GVB, GVM, GVL
28-14	Rousanne blanc	4	3	GRSPaV, GVB, GVM
29-04	Sangioveto Chiantigiani	5	3	GRSPaV, GVH, GVL
33-06	Teoulier	4	3	GRSPaV, GVA, GVH
33-10	Tibouren	3	3	GRSPaV, GVB, GVL
35-02	Valse Inzolia	2	3	GVB, GVH, GVL
35-05	Verdelho	4	3	GVB, GVH, GVL
35-09	Viura	4	3	GRSPaV, GVH, GVL
35-14	Riesling	5	3	GRSPaV, GVE, GVH
36-06	Zinfandel	3	3	GVH, GVM, GVL
36-13	Welschriesling	3	3	GRSPaV, GVH, GVL
38-10	Kuhlmann 188-2 (Marechal Foch)	2	3	GRSPaV, GVH, GVL
44-02	Katta Khurgan	2	3	GRSPaV, GVE, GVH
45-07	Red Globe	2	3	GRSPaV, GVA, GVF
48-03	Auxerrois	1	3	GRSPaV, GVB, GVH
48-09	Tinta Amarela	1	3	GRSPaV, GVA, GVB
54-13	Merzling	2	3	GRSPaV, GVE, GVH
55-01	Staufer	3	3	GVA, GVH, GVL
03-01	Abdjouch	5	2	GRSPaV, GVL
03-04	Agawam	2	2	GVA, GVL
03-06	Aigiorgitiko	3	2	GRSPaV, GVL
03-12	Albanello	4	2	GVB, GVH
03-13	Alden	5	2	GVB, GVE
05-05	Barbarossa	2	2	GRSPaV, GVB
05-09	Barrocal	4	2	GVH, GVL
05-10	Bastardo de Castello	4	2	GVE, GVL
05-15	Black Monukka	4	2	GVB, GVE
06-03	Bouririsquou	2	2	GVB, GVH
06-06	Boal	3	2	GRSPaV, GVB
06-09	Blauer Kadarka	4	2	GRSPaV, GVB
06-13	Black Prince	5	2	GVB, GVH
07-05	Cabernet Franc	5	2	GVH, GVI
08-08	Chasselas Blanc	4	2	GRSPaV, GVL
10-13	Zante Corinthe	3	2	GVH, GVL
11-02	Dauphine	4	2	GVH, GVL
11-12	Donhepski_Muscat	5	2	GRSPaV, GVL
11-15	Donzillinho do Galego	5	2	GRSPaV, GVB
12-04	Farbtraube	3	2	GRSPaV, GVL
12-06	Faberrebe	3	2	GRSPaV, GVL
12-10	Emerald Riesling	4	2	GVH, GVL
14-07	Gobernador Benegas	4	2	GVB, GVH
15-05	Grenache Noir	5	2	GVH, GVL
15-13	Harslevelu	4	2	GRSPaV, GVL
18-01	Lindley	3	2	GRSPaV, GVL
19-11	Magdouski	3	2	GRSPaV, GVH
19-13	Malbec	4	2	GVH, GVL
19-14	Malvasia Bianca	5	2	GVB, GVL
20-05	Marsanne	5	2	GRSPaV, GVB
21-13	Morio Muscat	5	2	GVH, GVL
22-12	Muller Thurgau	3	2	GVB, GVH
22-14	Mourisco Tinto	2	2	GVB, GVL
24-15	Optenhorst	2	2	GVM, GVL
25-12	Palomino de Jerez	5	2	GVB, GVL
26-15	Pontak (white juice)	4	2	GRSPaV, GVB
27-03	Reichensteiner	3	2	GVH, GVL
28-07	Roobernet	3	2	GVB, GVL
28-12	Roter Zierfandler	4	2	GVB, GVO
30-07	Emperor Seedless	3	2	GRSPaV, GVH
30-08	Semillon	3	2	GVE, GVL
31-11	Seneca	5	2	GVE, GVL
33-05	Tempranillo	1	2	GVF, GVH
34-05	Tribotu Bianca	2	2	GVB, GVL
34-10	Tinta Roriz	2	2	GVB, GVH
34-11	Tinta Francisca	4	2	GVB, GVH
34-12	Tinta Cao	4	2	GVB, GVL
35-08	Vital	4	2	GVH, GVL
36-12	Witberger	3	2	GRSPaV, GVH
38-08	Villard Blanc	5	2	GRSPaV, GVL
45-01	Touriga Nacional	3	2	GRSPaV, GVH
45-02	Zweigelt	3	2	GRSPaV, GVH
47-01	Deckrot	4	2	GRSPaV, GVH
50-05	Tannat	2	2	GRSPaV, GVL
52-06	Jurancon noir	1	2	GRSPaV, GVA
55-02	Phoenix	2	2	GVH, GVL
